# Supplementary material for: Heat treatment-induced autophagy promotes breast cancer cell invasion and metastasis via TGF-β2-mediated epithelial-mesenchymal transitions
Source: PeerJ. 2023 Jan 12;11:e14640. doi: 10.7717/peerj.14640 (PMC9840853; doi:10.7717/peerj.14640)
Supplement: Supplemental Information 5 — Raw data include cell viability and clonogenic assay, cell apoptosis assay, rtq-PCR, immunofluorescence staining,and cell migration and invasion assay. [file peerj-11-14640-s005.zip]

Archive with 7 entries (7 files):
- Raw data-Fig. 1A-B 1C 1E.xlsx
- Raw data-Fig. 2C 2D.xlsx
- Raw data-Fig. 3B 3E.xlsx
- Raw data-Fig. 4A-D.xlsx
- Raw data-Fig. 5A-C 5F.xlsx
- Raw data-Fig. 6A 6B 6E.xlsx
- Raw data-Supple Fig.3B-E.xlsx
