# Supplementary material for: Heat treatment-induced autophagy promotes breast cancer cell invasion and metastasis via TGF-β2-mediated epithelial-mesenchymal transitions
Source: PeerJ. 2023 Jan 12;11:e14640. doi: 10.7717/peerj.14640 (PMC9840853; doi:10.7717/peerj.14640)
Supplement: Supplemental Information 5 — Raw data include cell viability and clonogenic assay, cell apoptosis assay, rtq-PCR, immunofluorescence staining,and cell migration and invasion assay. [file peerj-11-14640-s005.zip › Raw data-Fig. 1A-B 1C 1E.xlsx]

## Sheet: Sheet1
	Fig. 1A
			Raw data of CCK-9 saasy			OD Value (450 nm)
	MCF-7
		37 ℃				42 ℃				47 ℃
		n1	n2	n3	Mean	n1	n2	n3	Mean	n1	n2	n3	Mean
	1 day	0.49788	0.51156	0.50968	0.50637	0.50637	0.49953	0.51237	0.50609	0.51234	0.50453	0.60112	0.53933
	2 day	0.71428	0.70632	0.72531	0.7153	0.62334	0.63115	0.61886	0.62445	0.55327	0.56123	0.54897	0.55449
	3 day	1.10877	1.05832	1.04797	1.07169	0.85537	0.82743	0.84237	0.84172	0.64259	0.63184	0.62236	0.63226
	4 day	1.52231	1.49932	1.48556	1.50239	1.13637	1.11539	1.14262	1.13146	0.73859	0.74352	0.72638	0.73616
	5 day	2.24511	2.23387	2.22879	2.23592	1.61945	1.59836	1.63291	1.61691	1.43776	1.46221	1.47442	1.45813
	Fig. 1B
	MDA-231
		37 ℃				42 ℃				47 ℃
		n1	n2	n3	Mean	n1	n2	n3	Mean	n1	n2	n3	Mean
	1 day	0.52134	0.50674	0.51178	0.51329	0.51274	0.50326	0.49768	0.50456	0.50774	0.49795	0.50864	0.50478
	2 day	0.84437	0.85349	0.86284	0.85357	0.66735	0.67311	0.65879	0.66642	0.54985	0.55121	0.56215	0.5544
	3 day	1.48572	1.40732	1.38895	1.42733	0.94136	0.96327	0.95958	0.95474	0.63256	0.62879	0.64264	0.63466
	4 day	2.12654	2.19453	2.18527	2.16878	1.40142	1.39869	1.38563	1.39524	0.89251	0.88342	0.86215	0.87936
	5 day	2.95472	2.98967	2.92158	2.95532	2.24527	2.25582	2.26537	2.25549	1.97242	1.95121	1.94112	1.95491
	Fig. 1C
			Raw data of Apoptosis	Apoptosis	(%)
	MCF-7					MDA-231
		37 ℃	42 ℃	47 ℃		37 ℃	42 ℃	47 ℃
	n1	4.84	12.92	29.43		3.72	10.92	24.48
	n2	4.81	12.93	29.44		3.68	10.96	24.53
	n3	4.81	12.9	29.42		3.72	10.93	24.25
	Mean	4.82	12.92	29.43		3.71	10.94	24.42
	Fig. 1E
			The raw data of plate clone assay			(%)
	MCF-7					MDA-231
		37 ℃	42 ℃	47 ℃		37 ℃	42 ℃	47 ℃
	n1	100	156.32	212.84		100	165.25	222.56
	n2	100	157.85	211.68		100	169.13	221.86
	n3	100	160.79	212.95		100	166.87	220.23
	Mean	100	158.38	212.49		100	167.08	221.55
