# Supplementary material for: Heat treatment-induced autophagy promotes breast cancer cell invasion and metastasis via TGF-β2-mediated epithelial-mesenchymal transitions
Source: PeerJ. 2023 Jan 12;11:e14640. doi: 10.7717/peerj.14640 (PMC9840853; doi:10.7717/peerj.14640)
Supplement: Supplemental Information 5 — Raw data include cell viability and clonogenic assay, cell apoptosis assay, rtq-PCR, immunofluorescence staining,and cell migration and invasion assay. [file peerj-11-14640-s005.zip › Raw data-Fig. 2C 2D.xlsx]

## Sheet: Sheet1
	Fig. 2C
		Raw data of LC3-Ⅱ Puncta/cell
		MCF-7					MDA-231
		n1	n2	n3	Mean		n1	n2	n3	Mean
	37 ℃	3.35	3.52	3.38	3.42		3.86	2.97	4.12	3.65
	42 ℃	12.09	12.15	12.22	12.15		14.73	14.35	17.21	15.43
	47 ℃	29.45	27.33	28.16	28.31		32.87	33.26	30.95	32.36
	Fig.2D
		MDC staining fluoresence (380 nm and 510 nm)
		MCF-7					MDA-231
		n1	n2	n3	Mean		n1	n2	n3	Mean
	37 ℃	100	100	100	100		100	100	100	100
	42 ℃	136.36	133.82	135.98	135.39		147.56	149.14	145.68	147.46
	47 ℃	188.03	187.26	189.34	188.21		198.43	199.67	200.76	199.62
