# Supplementary material for: Heat treatment-induced autophagy promotes breast cancer cell invasion and metastasis via TGF-β2-mediated epithelial-mesenchymal transitions
Source: PeerJ. 2023 Jan 12;11:e14640. doi: 10.7717/peerj.14640 (PMC9840853; doi:10.7717/peerj.14640)
Supplement: Supplemental Information 5 — Raw data include cell viability and clonogenic assay, cell apoptosis assay, rtq-PCR, immunofluorescence staining,and cell migration and invasion assay. [file peerj-11-14640-s005.zip › Raw data-Fig. 3B 3E.xlsx]

## Sheet: Sheet1
	Fig. 3B
		Raw data of LC3-Ⅱ Puncta/cell
		MCF-7					MDA-231
		n1	n2	n3	Mean		n1	n2	n3	Mean
	Control	3.54	4.06	2.89	3.49		2.86	4.32	3.78	3.65
	47℃	29.79	30.94	27.86	29.53		31.94	33.75	31.24	32.31
	3-MA	3.58	4.07	2.96	3.54		4.16	2.88	3.78	3.61
47℃ + 3-MA		14.68	15.21	16.13	15.34		18.22	19.22	17.15	18.2
	Fig. 3E
		Raw data of LC3-Ⅱ Puncta/cell
		MCF-7					MDA-231
		n1	n2	n3	Mean		n1	n2	n3	Mean
	Control	2.64	4.26	3.21			4.39	3.38	2.68	3.48
	47℃	26.24	26.92	26.32			27.89	27.53	29.68	28.37
	3-MA	4.06	3.26	3.29			2.67	3.36	4.01	3.35
47℃ + 3-MA		12.86	15.11	13.57			17.48	18.85	16.38	17.57
