# Supplementary material for: Heat treatment-induced autophagy promotes breast cancer cell invasion and metastasis via TGF-β2-mediated epithelial-mesenchymal transitions
Source: PeerJ. 2023 Jan 12;11:e14640. doi: 10.7717/peerj.14640 (PMC9840853; doi:10.7717/peerj.14640)
Supplement: Supplemental Information 5 — Raw data include cell viability and clonogenic assay, cell apoptosis assay, rtq-PCR, immunofluorescence staining,and cell migration and invasion assay. [file peerj-11-14640-s005.zip › Raw data-Fig. 4A-D.xlsx]

## Sheet: Sheet1
	Fig.4A
		Raw data of wound healing assays
	Cell migration (%)
		MCF-7					Migration (%)			MDA-231					Migration (%)
	Control	n1	809668	688025	121643	0.150238	15.02		Control	n1	751703	600428	151275	0.201243	20.12
		n2	753455	626613	126842	0.168347	16.83			n2	774095	625173	148922	0.192382	19.24
		n3	687156	569222	117934	0.171626	17.16			n3	780775	638257	142518	0.182534	18.52
		Mean				0.163404	16.34			Mean				0.192053	19.21
	47℃	n1	763935	398207	365728	0.478742	47.87		47℃	n1	680122	367548	312574	0.459585	45.96
		n2	851756	439580	412176	0.483913	48.39			n2	746777	410482	336295	0.450328	45.03
		n3	800544	405309	395235	0.493708	49.37			n3	751736	380591	371145	0.493717	49.37
		Mean				0.485454	48.54			Mean				0.467877	46.79
	3-MA	n1	911146	787434	123712	0.135786	13.58		3-MA	n1	736403	626117	110286	0.149763	14.98
		n2	907400	787125	120275	0.132549	13.25			n2	702911	599737	103174	0.146781	14.68
		n3	838818	721984	116834	0.139284	13.93			n3	741935	616654	125281	0.168857	16.89
		Mean				0.135873	13.59			Mean				0.155133	15.51
	47℃ + 3-MA	n1	656552	513767	142785	0.217477	21.75		47℃ + 3-MA	n1	640943	476657	164286	0.256319	25.63
		n2	613462	473934	139527	0.227442	22.74			n2	715304	542740	172564	0.246783	24.68
		n3	669548	534170	135378	0.202193	20.22			n3	645876	476551	169325	0.262163	26.21
		Mean				0.215704	21.57			Mean				0.255088	25.51
	Fig. 4C
		Raw data of wound healing assays
	Cell migration (%)
		MCF-7					Migration (%)			MDA-231					Migration (%)
	Control	n1	827734	684882	142852	0.172582	17.26		Control	n1	732656	587278	145378	0.198426	19.84
		n2	779776	648248	131528	0.168674	16.87			n2	738318	588751	149567	0.202578	20.26
		n3	779057	656403	122654	0.157439	15.74			n3	753052	614818	138234	0.183565	18.36
		Mean				0.166231	16.62			Mean				0.194856	19.49
	47℃	n1	682516	424060	258456	0.378681	37.87		47℃	n1	693196	368618	324578	0.468234	46.82
		n2	692978	431841	261137	0.376833	37.68			n2	734609	404463	330146	0.449417	44.94
		n3	749074	459642	289432	0.386386	38.64			n3	810087	423788	386299	0.476861	47.69
		Mean				0.380633	38.06			Mean				0.464837	46.48
	3-MA	n1	795698	663020	132678	0.166744	16.67		3-MA	n1	721596	589440	132156	0.182144	18.21
		n2	755242	632796	122446	0.162128	16.21			n2	676758	543729	133029	0.196568	19.66
		n3	839581	698125	141456	0.168484	16.85			n3	720559	596200	124357	0.172584	17.26
		Mean				0.165785	16.59			Mean				0.183765	18.38
	47℃ + 3-MA	n1	690530	534252	156278	0.226316	22.63		47℃ + 3-MA	n1	668934	508478	160456	0.239868	23.99
		n2	682260	524574	157868	0.231388	23.14			n2	680647	522378	158269	0.232527	23.25
		n3	670390	527753	142637	0.212767	21.28			n3	662371	490542	171829	0.259415	25.94
		Mean				0.22349	22.35			Mean				0.243937	24.39
	Fig. 4B
		Raw data of Transwell assay
	Invasive cells (%)
		MCF-7						MDA-231
		n1	n2	n3	Mean			n1	n2	n3	Mean
	Control	100	100	100	100		Control	100	100	100	100
	47℃	198.26	196.38	199.51	198.05		47℃	187.96	188.65	191.64	189.42	189.417
	3-MA	68.99	70.87	68.43	69.43		3-MA	73.85	73.51	75.84	74.4	74.4
	47℃ + 3-MA	135.79	134.24	136.84	135.62		47℃ + 3-MA	139.34	140.83	138.75	139.64	139.64
	Fig.4D
		Raw data of Transwell assay
	Invasive cells (%)
		MCF-7						MDA-231
		n1	n2	n3	Mean			n1	n2	n3	Mean
	Control	100	100	100	100		Control	100	100	100	100
	47℃	186.26	185.37	187.69	186.44		47℃	180.96	180.26	183.02	181.41
	3-MA	76.85	76.32	79.04	77.4		3-MA	74.73	75.85	73.24	74.61
	47℃ + 3-MA	130.86	129.31	131.65	130.61		47℃ + 3-MA	138.23	135.34	135.92	136.49
