# Supplementary material for: Heat treatment-induced autophagy promotes breast cancer cell invasion and metastasis via TGF-β2-mediated epithelial-mesenchymal transitions
Source: PeerJ. 2023 Jan 12;11:e14640. doi: 10.7717/peerj.14640 (PMC9840853; doi:10.7717/peerj.14640)
Supplement: Supplemental Information 5 — Raw data include cell viability and clonogenic assay, cell apoptosis assay, rtq-PCR, immunofluorescence staining,and cell migration and invasion assay. [file peerj-11-14640-s005.zip › Raw data-Fig. 5A-C 5F.xlsx]

## Sheet: Sheet1
	Fig.6A
			Raw data of CCK-9 saasy			OD Value (450 nm)
	MCF-7
		37 ℃				37 ℃ + 3-MA				47 ℃				47 ℃ + 3-MA
		n1	n2	n3	Mean	n1	n2	n3	Mean	n1	n2	n3	Mean	n1	n2	n3	Mean
	1 day	0.50326	0.50122	0.52794	0.51081	0.52742	0.50846	0.51237	0.51608	0.51763	0.50874	0.51478	0.51372	0.51325	0.52319	0.50231	0.51291
	2 day	0.73627	0.72413	0.74529	0.73523	0.62334	0.69637	0.61795	0.64589	0.54217	0.57011	0.55238	0.55489	0.55911	0.56254	0.54297	0.55487
	3 day	1.02174	1.01527	1.12527	1.05409	0.79011	0.77581	0.79214	0.78602	0.62631	0.63065	0.62215	0.62637	0.58012	0.55978	0.58952	0.57647
	4 day	1.54712	1.53947	1.56143	1.54934	1.21629	1.23684	1.22824	1.22712	0.72986	0.72157	0.75112	0.73418	0.62631	0.63795	0.60894	0.6244
	5 day	2.25473	2.24185	2.26473	2.25377	1.87154	1.88236	1.89436	1.88275	1.48794	1.46843	1.47431	1.47689	0.90121	0.89115	0.92105	0.90447
	Fig. 6B
	MDA-231
		37 ℃				37 ℃ + 3-MA				47 ℃				47 ℃ + 3-MA
		n1	n2	n3	Mean	n1	n2	n3	Mean	n1	n2	n3	Mean	n1	n2	n3	Mean
	1 day	0.50521	0.49879	0.51846	0.50749	0.51685	0.50421	0.52167	0.51424	0.51094	0.50217	0.51207	0.50839	0.50453	0.49795	0.50958	0.50402
	2 day	0.84427	0.85692	0.86453	0.85524	0.66735	0.64011	0.66113	0.65619	0.55759	0.54861	0.56487	0.55702	0.54778	0.55743	0.56215	0.55579
	3 day	1.48572	1.45733	1.45237	1.46514	1.02372	1.01532	1.17535	1.07146	0.63254	0.65847	0.64264	0.64455	0.63256	0.62196	0.61853	0.62435
	4 day	2.14879	2.17453	2.18215	2.16849	1.66231	1.67398	1.65387	1.66339	0.96463	0.95746	0.97153	0.96454	0.74986	0.74376	0.76835	0.75399
	5 day	2.90531	2.89472	2.91532	2.90512	2.52013	2.53748	2.55012	2.53591	1.96584	1.95121	1.94112	1.95272	1.05732	1.04879	1.07538	1.06049
	Fig. 6C
			Raw data of Apoptosis	Apoptosis	(%)
	MCF-7						MDA-231
		37 ℃	37 ℃ + 3-MA	47 ℃	47 ℃ + 3-MA		37 ℃	37 ℃ + 3-MA	47 ℃	47 ℃ + 3-MA
	n1	4.51	7.53	25.38	38.68		3.34	6.78	24.53	37.61
	n2	4.63	7.64	26.47	39.46		3.26	6.84	23.86	36.83
	n3	4.28	7.45	24.85	37.37		3.45	6.65	25.02	38.29
	Mean	4.47	7.54	25.57	38.5		3.35	6.76	24.47	37.58
	Fig. 6F
			The raw data of plate clone assay			(%)
	MCF-7						MDA-231
		37 ℃	37 ℃ ++ 3-MA 3-MA	47 ℃	47 ℃ + 3-MA		37 ℃	37 ℃ ++ 3-MA 3-MA	47 ℃	47 ℃ + 3-MA
	n1	100	91.96	212.31	138.49		100	93.65	221.25	145.37
	n2	100	91.82	210.56	137.64		100	92.37	220.67	144.68
	n3	100	93.57	211.74	139.32		100	94.53	222.18	146.42
	Mean	100	92.45	211.54	138.48		100	93.52	221.37	145.49
