# Supplementary material for: Heat treatment-induced autophagy promotes breast cancer cell invasion and metastasis via TGF-β2-mediated epithelial-mesenchymal transitions
Source: PeerJ. 2023 Jan 12;11:e14640. doi: 10.7717/peerj.14640 (PMC9840853; doi:10.7717/peerj.14640)
Supplement: Supplemental Information 5 — Raw data include cell viability and clonogenic assay, cell apoptosis assay, rtq-PCR, immunofluorescence staining,and cell migration and invasion assay. [file peerj-11-14640-s005.zip › Raw data-Fig. 6A 6B 6E.xlsx]

## Sheet: Sheet1
	Figuer 6A						Figure B
		Tumor volume mm3						Tumor weight (g)
		MDA-231						MDA-231
	Manage	37 ℃	37 ℃ + CQ	47 ℃	47 ℃ + CQ		Manage	37 ℃	37 ℃ + CQ	47 ℃	47 ℃ + CQ
	1 week	300	300	300	300			8.4	8.3	7.1	4.4
		90	88	90	90			0.8	0.75	0.7	0.4
	2 weeks	398	358	358	312
		115	111	104	104		Fiure 6E
	3 weeks	598	538	455	345			Number of pulmpnary metastasis
		118	114	107	108			MDA-231
	4 weeks	878	808	646	412		Manage	37℃	47℃	47℃+CQ
		125	119	114	125			4.5	14.5	7.3
	5 weeks	1236	1136	886	536			0.7	1.6	1.1
		122	126	121	117
	6 weeks	1668	1528	1218	725
		112	125	117	121
