# Supplementary material for: Heat treatment-induced autophagy promotes breast cancer cell invasion and metastasis via TGF-β2-mediated epithelial-mesenchymal transitions
Source: PeerJ. 2023 Jan 12;11:e14640. doi: 10.7717/peerj.14640 (PMC9840853; doi:10.7717/peerj.14640)
Supplement: Supplemental Information 5 — Raw data include cell viability and clonogenic assay, cell apoptosis assay, rtq-PCR, immunofluorescence staining,and cell migration and invasion assay. [file peerj-11-14640-s005.zip › Raw data-Supple Fig.3B-E.xlsx]

## Sheet: Sheet1
		Suppl Fig. 3B-E
				Raw data of qrt-PCR		(Relative mRNA expression value)
		MCF-7						MDA-231
	E-cadherin		Control	47 ℃	3-MA	47 ℃ + 3-MA		Control	47 ℃	3-MA	47 ℃ + 3-MA
		n1	1	0.17967	0.97962	0.67328		1	0.25852	1.08452	0.59894
		n2	1	0.19246	0.98634	0.71622		1	0.27964	0.93665	0.71427
		n3	1	0.17232	1.16271	0.64384		1	0.25721	1.12636	0.57325
		Mean	1	0.18148	1.04289	0.67778		1	0.26512	1.04918	0.62882
		MCF-7						MDA-231
	α-catenin		Control	47 ℃	3-MA	47 ℃ + 3-MA		Control	47 ℃	3-MA	47 ℃ + 3-MA
		n1	1	0.34188	1.04738	0.76317		1	0.35976	1.02148	0.66922
		n2	1	0.28795	1.12412	0.66482		1	0.42648	1.13256	0.62348
		n3	1	0.36273	0.96874	0.83561		1	0.33275	0.98792	0.75291
		Mean	1	0.33085	1.04675	0.75453		1	0.37299	1.04732	0.68187
		MCF-7						MDA-231
	β-catenin		Control	47 ℃	3-MA	47 ℃ + 3-MA		Control	47 ℃	3-MA	47 ℃ + 3-MA
		n1	1	0.15121	1.07112	0.49365		1	0.15895	0.98746	0.41285
		n2	1	0.08796	0.96824	0.54622		1	0.19784	0.96836	0.42637
		n3	1	0.13625	1.11254	0.39964		1	0.13746	1.13246	0.39735
		Mean	1	0.12514	1.05063	0.47984		1	0.16475	1.02943	0.41219
		MCF-7						MDA-231
	N-cadherin		Control	47 ℃	3-MA	47 ℃ + 3-MA		Control	47 ℃	3-MA	47 ℃ + 3-MA
		n1	1	11.6215	1.07832	4.68214		1	13.0142	0.96112	5.71212
		n2	1	10.5738	1.14262	4.54822		1	12.1533	1.07488	4.97588
		n3	1	12.1655	0.92165	5.32169		1	11.8569	0.93265	6.21563
		Mean	1	11.4536	1.04753	4.85068		1	12.3415	0.98955	5.63454
		MCF-7						MDA-231
	Fibronectin		Control	47 ℃	3-MA	47 ℃ + 3-MA		Control	47 ℃	3-MA	47 ℃ + 3-MA
		n1	1	5.38952	0.87012	2.72176		1	5.38536	0.90561	2.88524
		n2	1	6.37622	0.78463	1.96874		1	6.25214	0.88952	3.10422
		n3	1	4.87392	0.91036	2.53722		1	5.45722	1.35629	2.18472
		Mean	1	5.54655	0.85504	2.40924		1	5.69824	1.05047	2.72472
		MCF-7						MDA-231
	ZO-1		Control	47 ℃	3-MA	47 ℃ + 3-MA		Control	47 ℃	3-MA	47 ℃ + 3-MA
		n1	1	0.27011	0.97276	0.49373		1	0.25634	1.12522	0.52175
		n2	1	0.21187	1.12532	0.48367		1	0.22758	0.97216	0.48376
		n3	1	0.28437	0.98673	0.55638		1	0.34226	0.94852	0.63275
		Mean	1	0.25545	1.02827	0.51126		1	0.27539	1.0153	0.54609
		MCF-7						MDA-231
	Vimentin		Control	47 ℃	3-MA	47 ℃ + 3-MA		Control	47 ℃	3-MA	47 ℃ + 3-MA
		n1	1	4.72633	0.81264	2.07532		1	5.69522	1.03724	2.59622
		n2	1	6.01643	0.78649	1.97944		1	6.47325	0.82746	3.36428
		n3	1	4.89322	0.94327	2.74829		1	5.12749	0.96783	2.43719
		Mean	1	5.21199	0.84747	2.26768		1	5.76532	0.94418	2.79923
		MCF-7						MDA-231
		MCF-7						MDA-231
	MMP-9		Control	47 ℃	3-MA	47 ℃ + 3-MA		Control	47 ℃	3-MA	47 ℃ + 3-MA
		n1	1	4.06372	0.82743	1.95742		1	4.5822	0.87466	1.96844
		n2	1	4.68225	0.93876	1.84736		1	4.06382	1.1539	2.84632
		n3	1	3.78622	0.72648	2.13857		1	5.21648	0.89361	2.01674
		Mean	1	4.17739	0.83089	1.98112		1	4.62083	0.97406	2.27717
		MCF-7						MDA-231
	SNAIL		Control	47 ℃	3-MA	47 ℃ + 3-MA		Control	47 ℃	3-MA	47 ℃ + 3-MA
		n1	1	9.08962	0.88126	3.79225		1	1.12633	0.88746	4.25621
		n2	1	9.82657	0.90212	4.27425		1	9.38461	1.06734	5.11208
		n3	1	8.79352	0.78693	3.56382		1	1.07842	0.89375	3.98485
		Mean	1	9.23657	0.85677	3.87677		1	3.86312	0.94952	4.45105
		MCF-7						MDA-231
	SLUG		Control	47 ℃	3-MA	47 ℃ + 3-MA		Control	47 ℃	3-MA	47 ℃ + 3-MA
		n1	1	5.8102	0.87102	3.02114		1	6.82154	0.91892	3.02156
		n2	1	6.82716	0.80114	3.26451		1	6.02573	0.99162	3.55278
		n3	1	5.72581	0.92466	2.36882		1	7.32412	0.88456	2.89359
		Mean		6.12106	0.86561	2.88452		1	6.7238	0.9317	3.15598
