# Supplementary material for: Heat treatment-induced autophagy promotes breast cancer cell invasion and metastasis via TGF-β2-mediated epithelial-mesenchymal transitions
Source: PeerJ. 2023 Jan 12;11:e14640. doi: 10.7717/peerj.14640 (PMC9840853; doi:10.7717/peerj.14640)
Supplement: Supplemental Information 6 — Raw data of Western blotting include Fig. 1–Fig. 3, Figs. 5 and 6. [file peerj-11-14640-s006.zip]

Archive with 39 entries (26 files):
- Raw data of WB/Raw data of WB in Figure 1/
- Raw data of WB/Raw data of WB in Figure 1/Figure 1D.png
- Raw data of WB/Raw data of WB in Figure 2/
- Raw data of WB/Raw data of WB in Figure 2/Figure 2A.png
- Raw data of WB/Raw data of WB in Figure 2/Figure 2B.png
- Raw data of WB/Raw data of WB in Figure 2/Figure 2F.png
- Raw data of WB/Raw data of WB in Figure 3/
- Raw data of WB/Raw data of WB in Figure 3/Figure 3A.png
- Raw data of WB/Raw data of WB in Figure 3/Figure 3C.png
- Raw data of WB/Raw data of WB in Figure 3/Figure 3D.png
- Raw data of WB/Raw data of WB in Figure 3/Figure 3F.png
- Raw data of WB/Raw data of WB in Figure 5/
- Raw data of WB/Raw data of WB in Figure 5/Figure 5E.png
- Raw data of WB/Raw data of WB in Figure 6/
- Raw data of WB/Raw data of WB in Figure 6/Figure 6 .png
- Raw data of WB/Raw data of WB in supplementary Figures/
- Raw data of WB/Raw data of WB in supplementary Figures/Suppl Figure 1A.png
- Raw data of WB/Raw data of WB in supplementary Figures/Suppl figure 2.png
- Raw data of WB/Raw data of WB in supplementary Figures/Suppl Figure 3A.png
- Raw data of WB/Raw data of WB-TIF ╕±╩╜/
- Raw data of WB/Raw data of WB-TIF ╕±╩╜/Raw data of WB in Figure 1/
- Raw data of WB/Raw data of WB-TIF ╕±╩╜/Raw data of WB in Figure 1/Figure 1D.tif
- Raw data of WB/Raw data of WB-TIF ╕±╩╜/Raw data of WB in Figure 2/
- Raw data of WB/Raw data of WB-TIF ╕±╩╜/Raw data of WB in Figure 2/Figure 2A.tif
- Raw data of WB/Raw data of WB-TIF ╕±╩╜/Raw data of WB in Figure 2/Figure 2B.tif
- Raw data of WB/Raw data of WB-TIF ╕±╩╜/Raw data of WB in Figure 2/Figure 2F.tif
- Raw data of WB/Raw data of WB-TIF ╕±╩╜/Raw data of WB in Figure 3/
- Raw data of WB/Raw data of WB-TIF ╕±╩╜/Raw data of WB in Figure 3/Figure 3A.tif
- Raw data of WB/Raw data of WB-TIF ╕±╩╜/Raw data of WB in Figure 3/Figure 3C.tif
- Raw data of WB/Raw data of WB-TIF ╕±╩╜/Raw data of WB in Figure 3/Figure 3D.tif
- Raw data of WB/Raw data of WB-TIF ╕±╩╜/Raw data of WB in Figure 3/Figure 3F.tif
- Raw data of WB/Raw data of WB-TIF ╕±╩╜/Raw data of WB in Figure 5/
- Raw data of WB/Raw data of WB-TIF ╕±╩╜/Raw data of WB in Figure 5/Figure 5E.tif
- Raw data of WB/Raw data of WB-TIF ╕±╩╜/Raw data of WB in Figure 6/
- Raw data of WB/Raw data of WB-TIF ╕±╩╜/Raw data of WB in Figure 6/Figure 6 .tif
- Raw data of WB/Raw data of WB-TIF ╕±╩╜/Raw data of WB in supplementary Figures/
- Raw data of WB/Raw data of WB-TIF ╕±╩╜/Raw data of WB in supplementary Figures/Suppl Figure 1A.tif
- Raw data of WB/Raw data of WB-TIF ╕±╩╜/Raw data of WB in supplementary Figures/Suppl figure 2.tif
- Raw data of WB/Raw data of WB-TIF ╕±╩╜/Raw data of WB in supplementary Figures/Suppl Figure 3A.tif
